# Supplementary material for: Spatiotemporal Cofilin Signaling, Microglial Activation, Neuroinflammation, and Cognitive Impairment Following Hemorrhagic Brain Injury
Source: Cells. 2023 Apr 13;12(8):1153. doi: 10.3390/cells12081153 (PMC10137307; doi:10.3390/cells12081153)
Supplement: Supplementary file 1 [file cells-12-01153-s001.zip]

Archive with 1 entries (1 files):
- cells-2318342-supplementary.pdf
